# Supplementary material for: Unraveling the environmental and anthropogenic drivers of bacterial community changes in the Estuary of Bilbao and its tributaries
Source: PLoS One. 2017 Jun 8;12(6):e0178755. doi: 10.1371/journal.pone.0178755 (PMC5464593; doi:10.1371/journal.pone.0178755)
Supplement: S2 Table — The top 5 most significant bacterial families showing either negative or positive Spearman correlations to salinity (bonferroni p value <0.01). (CSV) [file pone.0178755.s002.csv]

Bacteria fam.	Spearman's statistics	P values
Comamonadaceae	-0.8425	6.27E-52
Oxalobacteraceae	-0.8328	2.62E-49
Rhodocyclaceae	-0.8191	6.03E-46
Chitinophagaceae	-0.7865	3.47E-39
Cytophagaceae	-0.7449	2.01E-32
Halomonadaceae	0.8566	0
Piscirickettsiaceae	0.8274	0
Pelagibacteraceae	0.806	0
Vibrionaceae	0.7961	0
Synechococcaceae	0.7268	0
