# Supplementary material for: Unraveling the environmental and anthropogenic drivers of bacterial community changes in the Estuary of Bilbao and its tributaries
Source: PLoS One. 2017 Jun 8;12(6):e0178755. doi: 10.1371/journal.pone.0178755 (PMC5464593; doi:10.1371/journal.pone.0178755)
Supplement: S3 Table — Spearman's values for temperature, salinity, precipitation and dissolved oxygen (DO), for each water mass. (CSV) [file pone.0178755.s003.csv]

Water mass	temperature	salinity	precipitation	DO
IS	0,6744	0.0555	0.2078	-0.0778
MS	0,5931	0.4872	0.2843	0.4413
OS	0,5762	0.642	0.3633	0.0545
B30	0,4548	-0.0699	0.1564	0.3371
B33	0,2158	0.0279	0.1569	0.1267
B35	0,3039	0.2318	0.4578	0.3476
