# Supplementary material for: Unraveling the environmental and anthropogenic drivers of bacterial community changes in the Estuary of Bilbao and its tributaries
Source: PLoS One. 2017 Jun 8;12(6):e0178755. doi: 10.1371/journal.pone.0178755 (PMC5464593; doi:10.1371/journal.pone.0178755)
Supplement: S4 Table — The top 5 most significant bacterial families showing negative or positive Spearman correlations with temperature (bonferroni p value <0.01). (CSV) [file pone.0178755.s004.csv]

Bacteria fam.	Spearman's statistics	P values
Pseudomonadaceae	-0.6482	1.70E-21
Sphingobacteriaceae	-0.6465	2.40E-21
Holophagaceae	-0.6214	3.01E-19
Lachnospiraceae	-0.6163	7.54E-19
Ruminococcaceae	-0.5909	5.59E-17
Verrucomicrobiaceae	0.6341	0
Microbacteriaceae	0.5789	4.44E-16
Cryomorphaceae	0.5786	4.44E-16
Balneolaceae	0.5671	2.22E-15
Erythrobacteraceae	0.5281	4.33E-13
