# Supplementary material for: Unraveling the environmental and anthropogenic drivers of bacterial community changes in the Estuary of Bilbao and its tributaries
Source: PLoS One. 2017 Jun 8;12(6):e0178755. doi: 10.1371/journal.pone.0178755 (PMC5464593; doi:10.1371/journal.pone.0178755)
Supplement: S5 Table — OTUs that were significantly more abundant in Galindo river (Kruskal-Wallis, FDR value <0.01) and that were not present in the rest of estuaries/tributaries (and thus were unique for Galindo tributary) are shown in the table. (CSV) [file pone.0178755.s005.csv]

OTU	mean abundance in GAL	taxonomy
New.CleanUp.ReferenceOTU178587	1.7991833333	k__Bacteria; p__Bacteroidetes; c__Sphingobacteriia; o__Sphingobacteriales; f__Sphingobacteriaceae
New.CleanUp.ReferenceOTU143936	1.6197666667	k__Bacteria; p__Proteobacteria; c__Gammaproteobacteria; o__Pseudomonadales; f__Moraxellaceae
New.CleanUp.ReferenceOTU164739	1.4525233333	k__Bacteria; p__OD1; c__ZB2
New.CleanUp.ReferenceOTU329456	1.4004166667	k__Bacteria; p__Proteobacteria; c__Deltaproteobacteria
EU134553.1.1366	1.349815	k__Bacteria; p__Proteobacteria; c__Deltaproteobacteria
New.CleanUp.ReferenceOTU461082	1.342	Unassigned
GQ111879.1.1336	1.3302666667	k__Bacteria; p__Actinobacteria; c__Actinobacteria; o__Actinomycetales
New.CleanUp.ReferenceOTU202745	1.3056483333	k__Bacteria; p__OP3; c__koll11; o__GIF10; f__kpj58rc
New.CleanUp.ReferenceOTU334581	1.28005	k__Bacteria; p__Proteobacteria; c__Deltaproteobacteria; o__MIZ46
CU920256.1.1335	1.2323316667	k__Bacteria; p__Synergistetes; c__Synergistia; o__Synergistales; f__Synergistaceae
JN869004.1.1531	1.2143	k__Bacteria; p__Proteobacteria; c__Deltaproteobacteria
New.CleanUp.ReferenceOTU366105	1.2022666667	k__Bacteria; p__Proteobacteria; c__Deltaproteobacteria; o__MIZ46
New.CleanUp.ReferenceOTU313061	1.1348333333	k__Bacteria; p__OD1; c__ABY1
New.CleanUp.ReferenceOTU242797	1.1306333333	k__Bacteria; p__Proteobacteria; c__Deltaproteobacteria
New.CleanUp.ReferenceOTU80326	1.10345	k__Bacteria; p__Proteobacteria; c__Alphaproteobacteria; o__BD7-3
New.CleanUp.ReferenceOTU571070	1.09404	Unassigned
HM445235.1.1341	1.0525566667	k__Bacteria; p__Proteobacteria; c__Deltaproteobacteria; o__Bdellovibrionales; f__Bdellovibrionaceae; g__Bdellovibrio
New.CleanUp.ReferenceOTU445441	1.02285	Unassigned
New.CleanUp.ReferenceOTU13744	1.02179	k__Bacteria; p__Proteobacteria; c__Betaproteobacteria
New.CleanUp.ReferenceOTU64116	1.0138	Unassigned
JQ608179.1.1420	0.956585	k__Bacteria; p__Firmicutes; c__Clostridia; o__Clostridiales; f__Ruminococcaceae; g__Oscillospira
New.CleanUp.ReferenceOTU100607	0.929815	k__Bacteria; p__Chlamydiae; c__Chlamydiia; o__Chlamydiales; f__Criblamydiaceae
New.ReferenceOTU317	0.922555	k__Bacteria; p__Proteobacteria; c__Deltaproteobacteria; o__Bdellovibrionales; f__Bdellovibrionaceae; g__Bdellovibrio
New.CleanUp.ReferenceOTU157215	0.86965	k__Bacteria; p__Proteobacteria; c__Gammaproteobacteria; o__Chromatiales; f__
HG528989.1.1257	0.8688166667	k__Bacteria; p__Proteobacteria; c__Deltaproteobacteria; o__Bdellovibrionales; f__Bdellovibrionaceae; g__Bdellovibrio
New.CleanUp.ReferenceOTU358889	0.8450633333	k__Bacteria; p__Proteobacteria; c__Gammaproteobacteria; o__Legionellales; f__
New.CleanUp.ReferenceOTU384028	0.8447	k__Bacteria; p__Proteobacteria; c__Deltaproteobacteria; o__Bdellovibrionales; f__Bdellovibrionaceae; g__Bdellovibrio
New.CleanUp.ReferenceOTU341120	0.83955	k__Bacteria; p__Proteobacteria; c__Deltaproteobacteria; o__Spirobacillales
New.CleanUp.ReferenceOTU390764	0.8212566667	k__Bacteria; p__Proteobacteria; c__Betaproteobacteria; o__Neisseriales; f__Neisseriaceae
New.CleanUp.ReferenceOTU270746	0.8169633333	Unassigned
New.CleanUp.ReferenceOTU156111	0.8113166667	k__Bacteria; p__Proteobacteria; c__Deltaproteobacteria; o__Myxococcales; f__Cystobacterineae
FJ236041.1.1482	0.8043816667	k__Bacteria; p__Cyanobacteria; c__4C0d-2; o__MLE1-12
New.CleanUp.ReferenceOTU195244	0.7786133333	k__Bacteria; p__Proteobacteria; c__TA18; o__CV90
AB614838.1.1472	0.7770883333	k__Bacteria; p__Lentisphaerae; c__[Lentisphaeria]; o__Victivallales; f__Victivallaceae
New.CleanUp.ReferenceOTU500064	0.7708566667	k__Bacteria; p__Verrucomicrobia; c__Opitutae; o__HA64
AB630800.1.1450	0.76082	k__Bacteria; p__Bacteroidetes; c__[Saprospirae]; o__[Saprospirales]; f__Saprospiraceae
GU454973.1.1495	0.6795133333	k__Bacteria; p__Proteobacteria; c__Betaproteobacteria; o__Rhodocyclales; f__Rhodocyclaceae; g__Zoogloea
CU919785.1.1346	0.6741333333	k__Bacteria; p__Firmicutes; c__Clostridia; o__Clostridiales
FN870313.1.1549	0.6566116667	k__Bacteria; p__OP3; c__koll11; o__GIF10
JQ684365.1.1467	0.6515633333	k__Bacteria; p__Proteobacteria; c__Alphaproteobacteria; o__Rickettsiales
New.CleanUp.ReferenceOTU97819	0.5548383333	k__Bacteria; p__Proteobacteria; c__Gammaproteobacteria; o__Legionellales; f__Coxiellaceae
JQ072225.1.1413	0.5453533333	k__Bacteria; p__Firmicutes; c__Clostridia; o__Clostridiales; f__Veillonellaceae
New.CleanUp.ReferenceOTU71132	0.5061783333	k__Bacteria; p__Proteobacteria; c__Epsilonproteobacteria; o__Campylobacterales; f__Helicobacteraceae; g__Sulfurimonas
